# Supplementary material for: Impact of Neoantigen Expression and T-Cell Activation on Breast Cancer Survival
Source: Cancers (Basel). 2021 Jun 9;13(12):2879. doi: 10.3390/cancers13122879 (PMC8228363; doi:10.3390/cancers13122879)
Supplement: Supplementary file 1 [file cancers-13-02879-s001.zip]

Archive with 1 entries (1 files):
- cancers-1223396-supplementary.pdf
